# Supplementary material for: One-Pot Process: Microwave-Assisted Keratin Extraction and Direct Electrospinning to Obtain Keratin-Based Bioplastic
Source: Int J Mol Sci. 2021 Sep 4;22(17):9597. doi: 10.3390/ijms22179597 (PMC8431758; doi:10.3390/ijms22179597)
Supplement: Supplementary file 1 [file ijms-22-09597-s001.zip]

Archive with 1 entries (1 files):
- ijms-1298942-supplementary.pdf
